# Supplementary material for: Experimental 1H, 13C and T1 NMR Studies of Graphene Oxide Interactions with 2-Fluorophenylacetic Acid as a Fluorinated Cathinone Model Supported by Molecular Modelling
Source: Molecules. 2026 May 24;31(11):1801. doi: 10.3390/molecules31111801 (PMC13258710; doi:10.3390/molecules31111801)
Supplement: Supplementary file 1 [file molecules-31-01801-s001.zip]

Archive with 1 entries (1 files):
- molecules-4301797-supplementary.pdf
